# Supplementary material for: Croatian Action on Salt and Health (CRASH): On the Road to Success—Less Salt, More Health
Source: Nutrients. 2024 May 17;16(10):1518. doi: 10.3390/nu16101518 (PMC11124119; doi:10.3390/nu16101518)
Supplement: Supplementary file 1 [file nutrients-16-01518-s001.zip]

Archive with 1 entries (1 files):
- nutrients-3004807-supplementary.pdf
